# Supplementary material for: Using inverse finite element analysis to identify spinal tissue behaviour in situ
Source: Methods. 2021 Jan;185:105–9. doi: 10.1016/j.ymeth.2020.02.004 (PMC7884930; doi:10.1016/j.ymeth.2020.02.004)
Supplement: Supplementary data 1 [file mmc1.xml]

<?xml version="1.0" encoding="UTF-8" standalone="no"?><data:data><datasets><author>m.mengoni@leeds.ac.uk</author><type>1</type><dataset><name>Identification of spinal tissue behaviour, processed data. </name><caption/><description>The data presents output of optimisation processes for FE models of the spine; illustrating convergence of optimisation processes for three case studies. It is based on original data presented otherwise as described in the paper.
</description><filetype><name/></filetype><filesize/><source>0</source><sourcename>Original Data</sourcename><access><type>1</type><name>Data available in data repository</name><reponame>University of Leeds research data repository</reponame><PersistentId>doi.org/10.5518/763</PersistentId><deeplinkurl>https://doi.org/10.5518/763</deeplinkurl></access></dataset></datasets></data:data>
